# Supplementary material for: Adhesion of Bis-Salphen-Based Coordination Polymers to Graphene: Insights from Free Energy Perturbation Study
Source: Polymers (Basel). 2022 Oct 26;14(21):4525. doi: 10.3390/polym14214525 (PMC9657960; doi:10.3390/polym14214525)
Supplement: Supplementary file 1 [file polymers-14-04525-s001.zip]

Archive with 1 entries (1 files):
- polymers-1858655-supplementary.pdf
